# Supplementary material for: The roles and impacts of human hunter-gatherers in North Pacific marine food webs
Source: Sci Rep. 2016 Feb 17;6:21179. doi: 10.1038/srep21179 (PMC4756680; doi:10.1038/srep21179)
Supplement: Supplementary Data S1 [file srep21179-s2.xls]

## Sheet: Taxa Lists
Sanak Intertidal Food Web					Sanak Nearshore Marine Food Web
ID	TSN	Name	Phylum		ID	TSN	Name	Phylum
1	10824	Pilayella littoralis	Phaeophyta		1	10031	Gymnodinium	Pyrrophycophyta
2	11217	Laminaria	Phaeophyta		2	10212	Peridinium	Pyrrophycophyta
3	11246	Agarum	Phaeophyta		3	10340	Protoperidinium	Pyrrophycophyta
4	11250	Costaria costata	Phaeophyta		4	10359	Gonyaulax	Pyrrophycophyta
5	11255	Saccharina sessile	Phaeophyta		5	10397	Ceratium	Pyrrophycophyta
6	11277	Nereocystis luetkeana	Phaeophyta		6	10536	Scrippsiella	Pyrrophycophyta
7	11289	Alaria	Phaeophyta		7	11217	Laminaria	Phaeophyta
8	11314	Desmarestia	Phaeophyta		8	11246	Agarum	Phaeophyta
9	113265	Staphylinidae	Arthropoda		9	11250	Costaria costata	Phaeophyta
10	11334	Fucus	Phaeophyta		10	11277	Nereocystis luetkeana	Phaeophyta
11	11365	Cystoseira	Phaeophyta		11	11289	Alaria	Phaeophyta
12	11424	Colpomenia	Phaeophyta		12	11314	Desmarestia	Phaeophyta
13	11531	Bangia	Rhodophyta		13	11365	Cystoseira	Phaeophyta
14	11540	Porphyra	Rhodophyta		14	11424	Colpomenia	Phaeophyta
15	12322	Corallina	Rhodophyta		15	11531	Bangia	Rhodophyta
16	12441	Bossiella	Rhodophyta		16	12322	Corallina	Rhodophyta
17	12841	Palmaria	Rhodophyta		17	12441	Bossiella	Rhodophyta
18	13080	Microcladia	Rhodophyta		18	12841	Palmaria	Rhodophyta
19	13440	Polysiphonia	Rhodophyta		19	13080	Microcladia	Rhodophyta
20	13583	Odonthalia	Rhodophyta		20	13440	Polysiphonia	Rhodophyta
21	14035	Caloplaca	Ascomycota		21	13583	Odonthalia	Rhodophyta
22	14050	Verrucaria	Ascomycota		22	1447	Chrysophyta	Chrysophyta
23	1447	Chrysophyta	Chrysophyta		23	154972	Echiura	Echiura
24	154883	Phascolosomatidae	Sipuncula		24	155456	Phoronida	Phoronida
25	155456	Phoronida	Phoronida		25	155471	Gymnolaemata	Ectoprocta
26	155471	Gymnolaemata	Ectoprocta		26	156940	Ctenodiscus crispatus	Echinodermata
27	156829	Terebratalia transversa	Brachiopoda		27	157066	Crossaster papposus	Echinodermata
28	157075	Solaster dawsoni	Echinodermata		28	157075	Solaster dawsoni	Echinodermata
29	157076	Solaster endeca	Echinodermata		29	157076	Solaster endeca	Echinodermata
30	157078	Solaster stimpsoni	Echinodermata		30	157113	Pteraster tesselatus	Echinodermata
31	157139	Dermasterias imbricata	Echinodermata		31	157152	Henricia	Echinodermata
32	157152	Henricia	Echinodermata		32	157215	Asterias	Echinodermata
33	157224	Evasterias troschelii	Echinodermata		33	157224	Evasterias troschelii	Echinodermata
34	157225	Leptasterias	Echinodermata		34	157274	Pycnopodia helianthoides	Echinodermata
35	157270	Orthasterias koehleri	Echinodermata		35	157325	Ophiuroidea	Echinodermata
36	157274	Pycnopodia helianthoides	Echinodermata		36	157969	Strongylocentrotus droebachiensis	Echinodermata
37	157325	Ophiuroidea	Echinodermata		37	157971	Strongylocentrotus franciscanus	Echinodermata
38	157969	Strongylocentrotus droebachiensis	Echinodermata		38	158016	Echinarachnius parma	Echinodermata
39	158187	Eupentacta	Echinodermata		39	158150	Psolus	Echinodermata
40	158191	Cucumaria	Echinodermata		40	158191	Cucumaria	Echinodermata
41	158423	Apodacea	Echinodermata		41	158307	Aspidochirotacea	Echinodermata
42	159300	Styela	Chordata		42	158423	Apodacea	Echinodermata
43	159446	Pyura	Chordata		43	158541	Crinoidea	Echinodermata
44	162030	Hypomesus pretiosus	Chordata		44	158650	Chaetognatha	Chaetognatha
45	164457	Gobiesocidae	Chordata		45	158857	Clavelinidae	Chordata
46	166365	Gasterosteus aculeatus	Chordata		46	159038	Aplidium	Chordata
47	167211	Artedius	Chordata		47	159484	Boltenia	Chordata
48	167222	Clinocottus	Chordata		48	159498	Halocynthia	Chordata
49	167279	Hemilepidotus hemilepidotus	Chordata		49	159540	Molgulidae	Chordata
50	167333	Oligocottus maculosus	Chordata		50	159632	Thaliacea	Chordata
51	170919	Trichodon trichodon	Chordata		51	159664	Appendicularia	Chordata
52	171564	Anoplarchus purpurescens	Chordata		52	159910	Lamna ditropis	Chordata
53	171598	Xiphister atropurpureus	Chordata		53	160424	Prionace glauca	Chordata
54	171599	Xiphister mucosus	Chordata		54	160610	Somniosus pacificus	Chordata
55	171637	Pholis	Chordata		55	160617	Squalus acanthias	Chordata
56	171672	Ammodytes hexapterus	Chordata		56	160848	Raja binoculata	Chordata
57	180092	Homo sapiens	Chordata		57	160851	Raja rhina	Chordata
58	180547	Enhydra lutris	Chordata		58	160935	Bathyraja aleutica	Chordata
59	180603	Vulpes	Chordata		59	160937	Bathyraja interrupta	Chordata
60	180625	Eumetopias jubatus	Chordata		60	160939	Bathyraja parmifera	Chordata
61	180649	Phoca vitulina	Chordata		61	160942	Bathyraja trachura	Chordata
62	202421	Bacteria	Bacteria		62	161015	Hydrolagus colliei	Chordata
63	2135	Prymnesiophyceae	Haptophyta		63	161702	Alosa sapidissima	Chordata
64	2286	Bacillariophyta	Bacillariophyta		64	161975	Oncorhynchus gorbuscha	Chordata
65	39074	Zostera marina	Magnoliophyta		65	161976	Oncorhynchus keta	Chordata
66	43781	Sarcomastigophora	Sarcomastigophora		66	161977	Oncorhynchus kisutch	Chordata
67	44030	Foraminiferida	Protozoa		67	161979	Oncorhynchus nerka	Chordata
68	46088	Radiolaria	Protozoa		68	161980	Oncorhynchus tshawytscha	Chordata
69	46211	Ciliophora	Ciliophora		69	161999	Salvelinus	Chordata
70	47771	Haliclona	Porifera		70	162030	Hypomesus pretiosus	Chordata
71	48005	Ophlitaspongia	Porifera		71	162035	Mallotus villosus	Chordata
72	48396	Halichondria panicea	Porifera		72	162038	Osmerus	Chordata
73	48739	Hydrozoa	Cnidaria		73	162051	Thaleichthys pacificus	Chordata
74	52551	Anthopleura	Cnidaria		74	162081	Bathylagus	Chordata
75	52562	Epiactis	Cnidaria		75	162098	Leuroglossus schmidti	Chordata
76	52569	Urticina	Cnidaria		76	162164	Cyclothone	Chordata
77	52737	Metridium senile	Cnidaria		77	162282	Stomiidae	Chordata
78	557227	Enteroctopus dofleini	Mollusca		78	162527	Alepisaurus ferox	Chordata
79	566908	Pharidae	Mollusca		79	162633	Lampanyctus jordani	Chordata
80	567816	Lottia digitalis	Mollusca		80	162664	Stenobrachius leucopsarus	Chordata
81	567823	Lottia pelta	Mollusca		81	162665	Stenobrachius nannochir	Chordata
82	568350	Lottia persona	Mollusca		82	162673	Tarletonbeania crenularis	Chordata
83	568351	Lottia scutum	Mollusca		83	162684	Protomyctophum	Chordata
84	57443	Lineidae	Nemertea		84	164413	Porichthys	Chordata
85	57493	Emplectonematidae	Nemertea		85	164706	Boreogadus saida	Chordata
86	57522	Amphiporidae	Nemertea		86	164708	Eleginus gracilis	Chordata
87	601	Cyanophycota	Cyanophycota		87	164711	Gadus macrocephalus	Chordata
88	64397	Polynoidae	Annelida		88	164718	Microgadus	Chordata
89	6501	Ulvaceae	Chlorophyta		89	164722	Theragra chalcogramma	Chordata
90	656266	Balanus nubilus	Arthropoda		90	164792	Merluccius productus	Chordata
91	65870	Nereididae	Annelida		91	165218	Bothrocara	Chordata
92	66101	Glyceridae	Annelida		92	165226	Gymnelus	Chordata
93	66335	Lumbrineridae	Annelida		93	165249	Lycodapus	Chordata
94	6720	Acrosiphoniaceae	Chlorophyta		94	165255	Lycodes	Chordata
95	67224	Flabelligeridae	Annelida		95	165333	Coryphaenoides	Chordata
96	6746	Cladophoraceae	Chlorophyta		96	165427	Albatrossia pectoralis	Chordata
97	67899	Terebellidae	Annelida		97	166092	Melamphaidae	Chordata
98	68076	Sabellidae	Annelida		98	166340	Trachipterus	Chordata
99	6895	Codiaceae	Chlorophyta		99	166365	Gasterosteus aculeatus	Chordata
100	69662	Acmaea mitra	Mollusca		100	166386	Pungitius	Chordata
101	69794	Trochidae	Mollusca		101	166706	Sebastes aleutianus	Chordata
102	70370	Lacuna	Mollusca		102	166707	Sebastes alutus	Chordata
103	70395	Littorina	Mollusca		103	166712	Sebastes borealis	Chordata
104	72023	Cerithiopsis	Mollusca		104	166713	Sebastes caurinus	Chordata
105	72600	Trichotropis cancellata	Mollusca		105	166714	Sebastes ciliatus	Chordata
106	72711	Velutina	Mollusca		106	166715	Sebastes crameri	Chordata
107	72878	Naticidae	Mollusca		107	166716	Sebastes diploproa	Chordata
108	73017	Fusitriton	Mollusca		108	166717	Sebastes elongatus	Chordata
109	73293	Nucella canaliculata	Mollusca		109	166719	Sebastes entomelas	Chordata
110	73294	Nucella lamellosa	Mollusca		110	166720	Sebastes flavidus	Chordata
111	73296	Nucella lima	Mollusca		111	166723	Sebastes helvomaculatus	Chordata
112	73727	Buccinum	Mollusca		112	166725	Sebastes jordani	Chordata
113	76444	Siphonaria thersites	Mollusca		113	166726	Sebastes maliger	Chordata
114	78188	Diaulula sandiegensis	Mollusca		114	166727	Sebastes melanops	Chordata
115	78211	Rostanga pulchra	Mollusca		115	166730	Sebastes mystinus	Chordata
116	78213	Archidoris montereyensis	Mollusca		116	166734	Sebastes pinniger	Chordata
117	78215	Archidoris odhneri	Mollusca		117	166735	Sebastes polyspinis	Chordata
118	78332	Triopha catalinae	Mollusca		118	166740	Sebastes ruberrimus	Chordata
119	78699	Hermissenda crassicornis	Mollusca		119	166743	Sebastes wilsoni	Chordata
120	78728	Aeolidia papillosa	Mollusca		120	166744	Sebastes zacentrus	Chordata
121	78761	Onchidella	Mollusca		121	166782	Sebastolobus	Chordata
122	78819	Leptochiton rugatus	Mollusca		122	167110	Hexagrammos decagrammus	Chordata
123	78897	Tonicella	Mollusca		123	167111	Hexagrammos lagocephalus	Chordata
124	78979	Katharina tunicata	Mollusca		124	167116	Ophiodon elongatus	Chordata
125	78980	Mopalia	Mollusca		125	167120	Pleurogrammus monopterygius	Chordata
126	79032	Cryptochiton stelleri	Mollusca		126	167123	Anoplopoma fimbria	Chordata
127	79452	Mytilus	Mollusca		127	167187	Icelus	Chordata
128	79500	Modiolus	Mollusca		128	167201	Artediellus	Chordata
129	79791	Pododesmus	Mollusca		129	167211	Artedius	Chordata
130	80866	Clinocardium	Mollusca		130	167222	Clinocottus	Chordata
131	80954	Tresus	Mollusca		131	167265	Dasycottus setiger	Chordata
132	80982	Mactromeris	Mollusca		132	167267	Enophrys bison	Chordata
133	81033	Macoma	Mollusca		133	167273	Gymnocanthus geleatus	Chordata
134	81446	Saxidomus	Mollusca		134	167274	Gymnocanthus pistilliger	Chordata
135	81464	Protothaca staminea	Mollusca		135	167275	Gymnocanthus tricuspis	Chordata
136	81760	Hiatellidae	Mollusca		136	167279	Hemilepidotus hemilepidotus	Chordata
137	81910	Entodesma	Mollusca		137	167280	Hemilepidotus jordani	Chordata
138	82770	Prostigmata	Arthropoda		138	167284	Hemilepidotus zapus	Chordata
139	83545	Pycnogonida	Arthropoda		139	167285	Hemitripterus	Chordata
140	84195	Ostracoda	Arthropoda		140	167302	Leptocottus armatus	Chordata
141	86329	Harpacticidae	Arthropoda		141	167303	Malacocottus	Chordata
142	89592	Chthamalus dalli	Arthropoda		142	167311	Myoxocephalus	Chordata
143	89606	Balanus crenatus	Arthropoda		143	167333	Oligocottus maculosus	Chordata
144	89609	Balanus glandula	Arthropoda		144	167335	Oligocottus snyderi	Chordata
145	89687	Semibalanus balanoides	Arthropoda		145	167368	Triglops	Chordata
146	89688	Semibalanus cariosus	Arthropoda		146	167435	Aspidophoroides	Chordata
147	92283	Sphaeromatidae	Arthropoda		147	167445	Bathyagonus nigripinnis	Chordata
148	92426	Limnoria	Arthropoda		148	167452	Hypsagonus quadricornis	Chordata
149	92564	Idoteidae	Arthropoda		149	167456	Occella dodecaedron	Chordata
150	93295	Gammaridea	Arthropoda		150	167463	Sarritor	Chordata
151	9512	Prasinophyta	Prasinophyta		151	167488	Careproctus	Chordata
152	95375	Caprellidae	Arthropoda		152	167537	Eumicrotremus	Chordata
153	95500	Euphausiidae	Arthropoda		153	167550	Liparis	Chordata
154	96746	Hippolytidae	Arthropoda		154	170919	Trichodon trichodon	Chordata
155	97106	Crangonidae	Arthropoda		155	170946	Bathymaster	Chordata
156	97774	Paguridae	Arthropoda		156	171336	Anarhichas	Chordata
157	98432	Mimulus	Arthropoda		157	171345	Anarrhichthys ocellatus	Chordata
158	98435	Pugettia	Arthropoda		158	171581	Lumpenus	Chordata
159	98449	Scyra	Arthropoda		159	171603	Leptoclinus maculatus	Chordata
160	98663	Telmessus cheiragonus	Arthropoda		160	171637	Pholis	Chordata
161	98671	Cancer	Arthropoda		161	171659	Zaprora silenus	Chordata
162	9874	Dinophyceae	Pyrrophycophyta		162	171672	Ammodytes hexapterus	Chordata
163	san12	Mastocarpus	Rhodophyta		163	172715	Citharichthys	Chordata
164	san14	Mazzaella	Rhodophyta		164	172867	Eopsetta	Chordata
165	san21	Neorhodomela	Rhodophyta		165	172871	Lyopsetta exilis	Chordata
166	san252	Phaeophyta Crust	Phaeophyta		166	172875	Hippoglossoides elassodon	Chordata
167	san262	Crustose coralline algae complex	Rhodophyta		167	172887	Microstomus pacificus	Chordata
168	san266	Detritus complex	NA		168	172892	Platichthys	Chordata
169	san272	Biofilm Complex	NA		169	172900	Pleuronectes	Chordata
170	san338	Red crust complex	Rhodophyta		170	172907	Limanda aspera	Chordata
171	san339	Chlorophyta Crust	Chlorophyta		171	172911	Limanda proboscidea	Chordata
172	174468	Gavia	Chordata		172	172917	Lepidopsetta bilineata	Chordata
173	174478	Podiceps	Chordata		173	172919	Isopsetta isolepis	Chordata
174	174513	Diomedeidae	Chordata		174	172921	Parophrys vetulus	Chordata
175	174536	Fulmarus glacialis	Chordata		175	172928	Psettichthys melanostictus	Chordata
176	174554	Puffinus tenuirostris	Chordata		176	172930	Reinhardtius hippoglossoides	Chordata
177	174624	Oceanodroma	Chordata		177	172932	Hippoglossus stenolepis	Chordata
178	174717	Phalacrocorax auritus	Chordata		178	172978	Glyptocephalus zachirus	Chordata
179	174725	Phalacrocorax pelagicus	Chordata		179	180092	Homo sapiens	Chordata
180	174987	Cygnus columbianus	Chordata		180	180469	Orcinus orca	Chordata
181	174999	Branta canadensis	Chordata		181	180473	Phocoena phocoena	Chordata
182	175011	Branta bernicla	Chordata		182	180480	Phocoenoides dalli	Chordata
183	175042	Chen canagica	Chordata		183	180485	Monodon monoceros	Chordata
184	175062	Anas	Chordata		184	180496	Berardius bairdii	Chordata
185	175130	Aythya marila	Chordata		185	180498	Ziphius cavirostris	Chordata
186	175140	Bucephala	Chordata		186	180506	Mesoplodon	Chordata
187	175147	Clangula hyemalis	Chordata		187	180521	Eschrichtius robustus	Chordata
188	175149	Histrionicus histrionicus	Chordata		188	180523	Balaenoptera	Chordata
189	175153	Polysticta stelleri	Chordata		189	180530	Megaptera novaeangliae	Chordata
190	175155	Somateria mollissima	Chordata		190	180533	Balaena mysticetus	Chordata
191	175160	Somateria spectabilis	Chordata		191	180547	Enhydra lutris	Chordata
192	175163	Melanitta fusca	Chordata		192	180625	Eumetopias jubatus	Chordata
193	175170	Melanitta perspicillata	Chordata		193	180627	Callorhinus ursinus	Chordata
194	175171	Melanitta nigra	Chordata		194	180639	Odobenus rosmarus	Chordata
195	175184	Mergus	Chordata		195	180642	Phoca largha	Chordata
196	175373	Buteo lagopus	Chordata		196	180649	Phoca vitulina	Chordata
197	175407	Aquila chrysaetos	Chordata		197	180672	Mirounga angustirostris	Chordata
198	175420	Haliaeetus leucocephalus	Chordata		198	202421	Bacteria	Bacteria
199	175599	Falco rusticolus	Chordata		199	204945	Lottia testudinalis	Mollusca
200	175604	Falco peregrinus	Chordata		200	2135	Prymnesiophyceae	Haptophyta
201	176177	Grus canadensis	Chordata		201	2546	Coscinodiscus	Bacillariophyta
202	176475	Haematopus bachmani	Chordata		202	2758	Chaetoceros	Bacillariophyta
203	176506	Charadrius semipalmatus	Chordata		203	2878	Rhizosoleniaceae	Bacillariophyta
204	176614	Tringa melanoleuca	Chordata		204	2928	Ditylum brightwellii	Bacillariophyta
205	176630	Tringa incana	Chordata		205	2930	Pennales	Bacillariophyta
206	176641	Calidris	Chordata		206	3131	Thalassiothrix	Bacillariophyta
207	176687	Limosa lapponica	Chordata		207	3139	Thalassionema nitzschioides	Bacillariophyta
208	176698	Gallinago	Chordata		208	3155	Licmophora	Bacillariophyta
209	176735	Phalaropus lobatus	Chordata		209	3429	Achnanthes	Bacillariophyta
210	176793	Stercorarius parasiticus	Chordata		210	3577	Cocconeis	Bacillariophyta
211	176808	Larus hyperboreus	Chordata		211	3649	Navicula	Bacillariophyta
212	176814	Larus glaucescens	Chordata		212	39074	Zostera marina	Magnoliophyta
213	176824	Larus argentatus	Chordata		213	43789	Silicoflagellida	Sarcomastigophora
214	176832	Larus canus	Chordata		214	44030	Foraminiferida	Protozoa
215	176875	Rissa tridactyla	Chordata		215	46088	Radiolaria	Protozoa
216	176885	Sterna	Chordata		216	46620	Tintinnina	Ciliophora
217	176974	Uria aalge	Chordata		217	48739	Hydrozoa	Cnidaria
218	176978	Uria lomvia	Chordata		218	51612	Periphylla periphylla	Cnidaria
219	176991	Cepphus columba	Chordata		219	51640	Chrysaora	Cnidaria
220	176996	Brachyramphus marmoratus	Chordata		220	51696	Phacellophora camtschatica	Cnidaria
221	177008	Synthliboramphus antiquus	Chordata		221	52004	Octocorallia	Cnidaria
222	177013	Ptychoramphus aleuticus	Chordata		222	54651	Trochopus trituba	Platyhelminthes
223	177019	Aethia cristatella	Chordata		223	55062	Microcotyle sebastis	Platyhelminthes
224	177029	Fratercula corniculata	Chordata		224	551209	Clupea pallasii	Chordata
225	177032	Fratercula cirrhata	Chordata		225	556353	Berryteuthis anonychus	Mollusca
226	177935	Asio flammeus	Chordata		226	55658	Lecithaster gibbosus	Platyhelminthes
227	178511	Lanius excubitor	Chordata		227	55717	Brachyphallus crenatus	Platyhelminthes
228	179492	Melospiza melodia	Chordata		228	557227	Enteroctopus dofleini	Mollusca
229	179526	Calcarius lapponicus	Chordata		229	55768	Derogenes varicus	Platyhelminthes
230	179531	Plectrophenax	Chordata		230	564263	Bathyraja maculata	Chordata
231	179725	Corvus corax	Chordata		231	564264	Bathyraja minispinosa	Chordata
232	554029	Aethia psittacula	Chordata		232	564280	Rhinoraja taranetzi	Chordata
233	554127	Anthus rubescens	Chordata		233	566908	Pharidae	Mollusca
234	686683	Bubo scandiacus	Chordata		234	567816	Lottia digitalis	Mollusca
235	78536	Cinclus mexicanus	Mollusca		235	567823	Lottia pelta	Mollusca
					236	568350	Lottia persona	Mollusca
					237	568351	Lottia scutum	Mollusca
					238	56971	Podocotyle	Platyhelminthes
					239	572758	Bacillariaceae	Bacillariophyta
					240	57411	Nemertea	Nemertea
					241	590745	Thalassiosirales	Bacillariophyta
					242	590774	Pleurosigmataceae	Bacillariophyta
					243	593501	Metridinidae	Arthropoda
					244	601	Cyanophycota	Cyanophycota
					245	610015	Clausocalanidae	Arthropoda
					246	616027	Reinhardtius evermanni	Chordata
					247	616029	Reinhardtius stomias	Chordata
					248	616392	Lepidopsetta polyxystra	Chordata
					249	622092	Phoca richardii	Chordata
					250	63843	Contracaecum	Nemata
					251	63864	Anisakis	Nemata
					252	64279	Echinorhynchus gadi	Acanthocephala
					253	64296	Corynosoma	Acanthocephala
					254	64359	Aphroditidae	Annelida
					255	64397	Polynoidae	Annelida
					256	644358	Podothecus acipenserinus	Chordata
					257	6501	Ulvaceae	Chlorophyta
					258	65072	Sigalionidae	Annelida
					259	65228	Phyllodocidae	Annelida
					260	65587	Syllidae	Annelida
					261	656266	Balanus nubilus	Arthropoda
					262	65870	Nereididae	Annelida
					263	66010	Nephtyidae	Annelida
					264	660852	Thysanoessa raschii	Arthropoda
					265	66101	Glyceridae	Annelida
					266	66126	Goniadidae	Annelida
					267	66157	Onuphidae	Annelida
					268	66335	Lumbrineridae	Annelida
					269	66570	Orbiniidae	Annelida
					270	66659	Paraonidae	Annelida
					271	667083	Neocalanus cristatus	Arthropoda
					272	667085	Neocalanus plumchrus	Arthropoda
					273	66781	Spionidae	Annelida
					274	67095	Chaetopteridae	Annelida
					275	67224	Flabelligeridae	Annelida
					276	67342	Opheliidae	Annelida
					277	67413	Capitellidae	Annelida
					278	6746	Cladophoraceae	Chlorophyta
					279	67515	Maldanidae	Annelida
					280	67644	Oweniidae	Annelida
					281	67692	Pectinariidae	Annelida
					282	67718	Ampharetidae	Annelida
					283	67899	Terebellidae	Annelida
					284	68076	Sabellidae	Annelida
					285	68232	Serpulidae	Annelida
					286	68422	Oligochaeta	Annelida
					287	6895	Codiaceae	Chlorophyta
					288	69662	Acmaea mitra	Mollusca
					289	69794	Trochidae	Mollusca
					290	70370	Lacuna	Mollusca
					291	70395	Littorina	Mollusca
					292	72023	Cerithiopsis	Mollusca
					293	72600	Trichotropis cancellata	Mollusca
					294	72619	Crepidula	Mollusca
					295	72711	Velutina	Mollusca
					296	72878	Naticidae	Mollusca
					297	73017	Fusitriton	Mollusca
					298	73294	Nucella lamellosa	Mollusca
					299	73295	Nucella emarginata	Mollusca
					300	73296	Nucella lima	Mollusca
					301	73726	Buccinidae	Mollusca
					302	76047	Cephalaspidea	Mollusca
					303	76340	Limacina helicina	Mollusca
					304	78089	Clione limacina	Mollusca
					305	78897	Tonicella	Mollusca
					306	78979	Katharina tunicata	Mollusca
					307	79123	Nuculidae	Mollusca
					308	79188	Nuculana	Mollusca
					309	79258	Yoldia	Mollusca
					310	79325	Arcoida	Mollusca
					311	79452	Mytilus	Mollusca
					312	79472	Musculus	Mollusca
					313	79500	Modiolus	Mollusca
					314	79611	Pectinidae	Mollusca
					315	79791	Pododesmus	Mollusca
					316	79866	Ostreidae	Mollusca
					317	80494	Thyasiridae	Mollusca
					318	80866	Clinocardium	Mollusca
					319	80954	Tresus	Mollusca
					320	80982	Mactromeris	Mollusca
					321	81033	Macoma	Mollusca
					322	81074	Tellina	Mollusca
					323	81446	Saxidomus	Mollusca
					324	81464	Protothaca staminea	Mollusca
					325	81691	Mya	Mollusca
					326	81760	Hiatellidae	Mollusca
					327	82115	Scaphopoda	Mollusca
					328	82415	Gonatopsis	Mollusca
					329	82430	Berryteuthis magister	Mollusca
					330	82437	Moroteuthis	Mollusca
					331	83545	Pycnogonida	Arthropoda
					332	84195	Ostracoda	Arthropoda
					333	85263	Calanus	Arthropoda
					334	85300	Eucalanus	Arthropoda
					335	85413	Aetideidae	Arthropoda
					336	85524	Euchaetidae	Arthropoda
					337	85761	Centropages	Arthropoda
					338	85855	Temoridae	Arthropoda
					339	86038	Pontellidae	Arthropoda
					340	86084	Acartia	Arthropoda
					341	88802	Oithona	Arthropoda
					342	89324	Chondracanthus pinguis	Arthropoda
					343	89359	Clavella parva	Arthropoda
					344	89379	Neobrachiella robusta	Arthropoda
					345	89606	Balanus crenatus	Arthropoda
					346	89855	Mysida	Arthropoda
					347	90745	Cumacea	Arthropoda
					348	92283	Sphaeromatidae	Arthropoda
					349	92502	Rocinela	Arthropoda
					350	92564	Idoteidae	Arthropoda
					351	92645	Saduria	Arthropoda
					352	93108	Bopyridae	Arthropoda
					353	93295	Gammaridea	Arthropoda
					354	95107	Hyperiidea	Arthropoda
					355	9513	Prasinophyceae	Prasinophyta
					356	95375	Caprellidae	Arthropoda
					357	95501	Euphausia	Arthropoda
					358	95573	Thysanoessa inermis	Arthropoda
					359	95576	Thysanoessa longipes	Arthropoda
					360	95578	Thysanoessa spinifera	Arthropoda
					361	96113	Acanthephyra	Arthropoda
					362	96746	Hippolytidae	Arthropoda
					363	96965	Pandalidae	Arthropoda
					364	97106	Crangonidae	Arthropoda
					365	97774	Paguridae	Arthropoda
					366	97934	Paralithodes	Arthropoda
					367	97940	Lithodes	Arthropoda
					368	98417	Majidae	Arthropoda
					369	98418	Oregonia	Arthropoda
					370	98421	Hyas	Arthropoda
					371	98428	Chionoecetes opilio	Arthropoda
					372	98429	Chionoecetes bairdi	Arthropoda
					373	98663	Telmessus cheiragonus	Arthropoda
					374	98665	Erimacrus isenbeckii	Arthropoda
					375	98671	Cancer	Arthropoda
					376	9877	Prorocentrum	Pyrrophycophyta
					377	98964	Pinnotheridae	Arthropoda
					378	9928	Dinophysis	Pyrrophycophyta
					379	san1483	Scolex	Platyhelminthes
					380	san252	Phaeophyta Crust	Phaeophyta
					381	san262	Crustose coralline algae complex	Rhodophyta
					382	san266	Detritus complex	NA
					383	san272	Biofilm Complex	NA
					384	san338	Red crust complex	Rhodophyta
					385	san419	Phyllobothrium	Platyhelminthes
					386	san420	Nybelinia surmenicola	Platyhelminthes
					387	san455	Thalassomyces	Protozoa
					388	san788	Hysterothylacium aduncum	Nemata
					389	san934	Pseudoterranova	Nemata
					390	10824	Pilayella littoralis	Phaeophyta
					391	11255	Saccharina sessile	Phaeophyta
					392	113265	Staphylinidae	Arthropoda
					393	11334	Fucus	Phaeophyta
					394	11540	Porphyra	Rhodophyta
					395	14035	Caloplaca	Ascomycota
					396	14050	Verrucaria	Ascomycota
					397	154883	Phascolosomatidae	Sipuncula
					398	156829	Terebratalia transversa	Brachiopoda
					399	157078	Solaster stimpsoni	Echinodermata
					400	157139	Dermasterias imbricata	Echinodermata
					401	157225	Leptasterias	Echinodermata
					402	157270	Orthasterias koehleri	Echinodermata
					403	158187	Eupentacta	Echinodermata
					404	159300	Styela	Chordata
					405	159446	Pyura	Chordata
					406	164457	Gobiesocidae	Chordata
					407	171564	Anoplarchus purpurescens	Chordata
					408	171598	Xiphister atropurpureus	Chordata
					409	171599	Xiphister mucosus	Chordata
					410	180603	Vulpes	Chordata
					411	47771	Haliclona	Porifera
					412	48005	Ophlitaspongia	Porifera
					413	48396	Halichondria panicea	Porifera
					414	52551	Anthopleura	Cnidaria
					415	52562	Epiactis	Cnidaria
					416	52569	Urticina	Cnidaria
					417	52737	Metridium senile	Cnidaria
					418	57443	Lineidae	Nemertea
					419	57493	Emplectonematidae	Nemertea
					420	57522	Amphiporidae	Nemertea
					421	6720	Acrosiphoniaceae	Chlorophyta
					422	73293	Nucella canaliculata	Mollusca
					423	76444	Siphonaria thersites	Mollusca
					424	78188	Diaulula sandiegensis	Mollusca
					425	78211	Rostanga pulchra	Mollusca
					426	78213	Archidoris montereyensis	Mollusca
					427	78215	Archidoris odhneri	Mollusca
					428	78332	Triopha catalinae	Mollusca
					429	78699	Hermissenda crassicornis	Mollusca
					430	78728	Aeolidia papillosa	Mollusca
					431	78761	Onchidella	Mollusca
					432	78819	Leptochiton rugatus	Mollusca
					433	78980	Mopalia	Mollusca
					434	79032	Cryptochiton stelleri	Mollusca
					435	81910	Entodesma	Mollusca
					436	82770	Prostigmata	Arthropoda
					437	86329	Harpacticidae	Arthropoda
					438	89592	Chthamalus dalli	Arthropoda
					439	89609	Balanus glandula	Arthropoda
					440	89687	Semibalanus balanoides	Arthropoda
					441	89688	Semibalanus cariosus	Arthropoda
					442	92426	Limnoria	Arthropoda
					443	98432	Mimulus	Arthropoda
					444	98435	Pugettia	Arthropoda
					445	98449	Scyra	Arthropoda
					446	san12	Mastocarpus	Rhodophyta
					447	san14	Mazzaella	Rhodophyta
					448	san21	Neorhodomela	Rhodophyta
					449	san339	Chlorophyta Crust	Chlorophyta
					450	174468	Gavia	Chordata
					451	174478	Podiceps	Chordata
					452	174513	Diomedeidae	Chordata
					453	174536	Fulmarus glacialis	Chordata
					454	174554	Puffinus tenuirostris	Chordata
					455	174624	Oceanodroma	Chordata
					456	174717	Phalacrocorax auritus	Chordata
					457	174725	Phalacrocorax pelagicus	Chordata
					458	174987	Cygnus columbianus	Chordata
					459	174999	Branta canadensis	Chordata
					460	175011	Branta bernicla	Chordata
					461	175042	Chen canagica	Chordata
					462	175062	Anas	Chordata
					463	175130	Aythya marila	Chordata
					464	175140	Bucephala	Chordata
					465	175147	Clangula hyemalis	Chordata
					466	175149	Histrionicus histrionicus	Chordata
					467	175153	Polysticta stelleri	Chordata
					468	175155	Somateria mollissima	Chordata
					469	175160	Somateria spectabilis	Chordata
					470	175163	Melanitta fusca	Chordata
					471	175170	Melanitta perspicillata	Chordata
					472	175171	Melanitta nigra	Chordata
					473	175184	Mergus	Chordata
					474	175373	Buteo lagopus	Chordata
					475	175407	Aquila chrysaetos	Chordata
					476	175420	Haliaeetus leucocephalus	Chordata
					477	175599	Falco rusticolus	Chordata
					478	175604	Falco peregrinus	Chordata
					479	176177	Grus canadensis	Chordata
					480	176475	Haematopus bachmani	Chordata
					481	176506	Charadrius semipalmatus	Chordata
					482	176614	Tringa melanoleuca	Chordata
					483	176630	Tringa incana	Chordata
					484	176641	Calidris	Chordata
					485	176687	Limosa lapponica	Chordata
					486	176698	Gallinago	Chordata
					487	176735	Phalaropus lobatus	Chordata
					488	176793	Stercorarius parasiticus	Chordata
					489	176808	Larus hyperboreus	Chordata
					490	176814	Larus glaucescens	Chordata
					491	176824	Larus argentatus	Chordata
					492	176832	Larus canus	Chordata
					493	176875	Rissa tridactyla	Chordata
					494	176885	Sterna	Chordata
					495	176974	Uria aalge	Chordata
					496	176978	Uria lomvia	Chordata
					497	176991	Cepphus columba	Chordata
					498	176996	Brachyramphus marmoratus	Chordata
					499	177008	Synthliboramphus antiquus	Chordata
					500	177013	Ptychoramphus aleuticus	Chordata
					501	177019	Aethia cristatella	Chordata
					502	177029	Fratercula corniculata	Chordata
					503	177032	Fratercula cirrhata	Chordata
					504	177935	Asio flammeus	Chordata
					505	178511	Lanius excubitor	Chordata
					506	179492	Melospiza melodia	Chordata
					507	179526	Calcarius lapponicus	Chordata
					508	179531	Plectrophenax	Chordata
					509	179725	Corvus corax	Chordata
					510	554029	Aethia psittacula	Chordata
					511	554127	Anthus rubescens	Chordata
					512	686683	Bubo scandiacus	Chordata
					513	78536	Cinclus mexicanus	Chordata

## Sheet: Trophic Links
Sanak Intertidal Food Web			Sanak Nearshore Marine Food Web
Consumer	Resource		Consumer	Resource
9	9		1	200
9	64		1	241
9	87		1	244
9	150		2	1
9	168		2	2
23	62		2	6
23	64		2	204
23	168		2	376
24	64		3	1
24	168		3	3
25	64		3	5
25	162		3	6
25	168		3	204
26	23		3	239
26	62		3	241
26	63		3	340
26	64		3	376
26	151		4	6
27	168		4	200
28	28		4	241
28	30		4	244
28	31		4	376
28	32		6	241
28	33		6	244
28	34		22	198
28	36		22	382
28	38		23	382
28	39		24	4
28	40		24	5
28	143		24	201
29	26		24	202
29	34		24	382
29	38		25	22
29	39		25	198
29	40		25	200
30	27		25	241
30	36		25	355
30	39		26	382
30	40		27	25
30	43		27	27
31	26		27	32
31	34		27	35
31	38		27	36
31	39		27	38
31	40		27	39
31	64		27	40
31	73		27	41
31	74		27	46
31	75		27	142
31	76		27	217
31	77		27	221
31	89		27	224
31	105		27	294
31	123		27	296
31	124		27	301
31	168		27	302
32	26		27	311
32	62		27	314
32	72		27	318
32	168		27	325
33	27		27	345
33	43		27	356
33	81		27	366
33	83		27	401
33	90		27	417
33	101		27	427
33	103		27	428
33	110		27	429
33	111		28	27
33	123		28	28
33	124		28	31
33	127		28	33
33	128		28	34
33	129		28	36
33	134		28	39
33	135		28	40
33	136		28	41
33	143		28	221
33	144		28	345
33	145		28	399
33	146		28	400
34	27		28	401
34	34		28	403
34	37		29	25
34	38		29	36
34	39		29	38
34	40		29	39
34	79		29	40
34	80		29	41
34	81		29	401
34	83		29	403
34	101		30	46
34	102		30	217
34	103		30	314
34	105		30	315
34	109		30	413
34	110		31	25
34	112		31	198
34	123		31	382
34	124		31	413
34	125		32	32
34	127		32	35
34	130		32	36
34	132		32	38
34	133		32	40
34	136		32	48
34	142		32	199
34	144		32	285
34	146		32	289
34	156		32	290
35	27		32	291
35	42		32	294
35	90		32	296
35	100		32	301
35	123		32	305
35	124		32	307
35	125		32	311
35	129		32	313
35	134		32	314
35	137		32	316
36	27		32	318
36	28		32	320
36	31		32	321
36	33		32	325
36	34		32	326
36	36		32	345
36	38		32	371
36	39		32	382
36	40		32	401
36	78		32	440
36	80		33	47
36	81		33	199
36	83		33	235
36	101		33	237
36	103		33	261
36	105		33	289
36	107		33	291
36	108		33	298
36	110		33	300
36	124		33	305
36	125		33	306
36	126		33	311
36	127		33	313
36	128		33	314
36	129		33	315
36	130		33	323
36	131		33	324
36	133		33	325
36	134		33	326
36	135		33	345
36	136		33	398
36	137		33	405
36	142		33	439
36	143		33	440
36	144		33	441
36	146		34	27
36	156		34	28
36	161		34	33
36	168		34	34
37	62		34	36
37	63		34	37
37	64		34	39
37	66		34	40
37	67		34	41
37	68		34	43
37	73		34	224
37	88		34	228
37	95		34	234
37	107		34	235
37	136		34	237
37	140		34	281
37	150		34	289
37	152		34	291
37	153		34	293
37	168		34	296
38	1		34	297
38	2		34	298
38	3		34	301
38	4		34	306
38	5		34	308
38	6		34	311
38	7		34	313
38	8		34	314
38	10		34	315
38	14		34	318
38	15		34	319
38	17		34	321
38	23		34	323
38	26		34	324
38	29		34	326
38	37		34	345
38	38		34	365
38	42		34	375
38	64		34	382
38	73		34	398
38	89		34	400
38	94		34	401
38	99		34	403
38	102		34	433
38	108		34	434
38	110		34	435
38	112		34	438
38	124		34	439
38	145		34	441
38	158		35	23
38	167		35	41
38	168		35	44
38	169		35	198
38	170		35	200
39	62		35	201
39	64		35	214
39	69		35	215
39	168		35	217
40	63		35	255
40	64		35	258
40	168		35	263
41	62		35	270
41	64		35	273
41	168		35	275
42	83		35	276
42	103		35	279
42	168		35	280
43	64		35	281
43	151		35	282
43	168		35	296
44	56		35	326
44	141		35	332
44	150		35	336
44	156		35	347
44	161		35	353
45	45		35	356
45	80		35	370
45	81		35	371
45	82		35	382
45	83		36	7
45	103		36	8
45	107		36	9
45	123		36	10
45	140		36	11
45	147		36	12
45	149		36	16
45	150		36	18
45	158		36	22
45	161		36	25
46	46		36	27
46	64		36	29
46	140		36	32
46	141		36	35
46	150		36	36
46	168		36	38
47	73		36	46
47	150		36	50
47	154		36	217
47	155		36	257
47	156		36	287
48	14		36	290
48	37		36	297
48	64		36	298
48	74		36	301
48	75		36	306
48	80		36	381
48	89		36	382
48	91		36	383
48	98		36	384
48	103		36	390
48	127		36	391
48	139		36	393
48	140		36	394
48	141		36	404
48	147		36	421
48	148		36	440
48	149		36	444
48	150		37	7
48	152		37	8
48	154		37	9
48	156		37	10
48	158		37	11
48	168		37	12
49	37		37	13
49	127		37	20
49	147		37	22
49	150		37	50
49	156		37	212
49	158		37	217
49	168		37	257
50	81		37	297
50	126		37	382
50	141		37	384
50	147		37	393
50	150		37	404
50	156		38	205
51	150		39	241
52	12		39	382
52	14		40	200
52	40		40	201
52	89		40	202
52	94		40	241
52	103		40	382
52	139		41	22
52	150		41	200
53	8		41	202
53	14		41	355
53	20		41	382
53	89		42	198
53	94		42	382
53	140		43	2
53	150		43	5
53	152		43	22
53	154		43	201
53	156		43	202
54	14		43	208
54	18		43	211
54	19		43	214
54	64		43	215
54	89		43	216
54	94		43	217
54	147		43	241
54	150		43	242
54	163		43	244
55	38		43	245
55	102		43	332
55	140		43	333
55	147		43	340
55	149		43	341
55	150		43	382
55	152		44	44
55	168		44	51
56	141		44	75
56	150		44	224
57	7		44	245
57	10		44	332
57	14		44	333
57	17		44	340
57	23		44	341
57	38		45	382
57	40		46	382
57	42		47	291
57	43		47	382
57	44		48	382
57	51		49	382
57	58		50	6
57	59		50	22
57	60		50	198
57	61		50	200
57	74		50	201
57	75		50	202
57	76		50	203
57	78		50	206
57	79		50	207
57	82		50	211
57	84		50	215
57	89		50	239
57	90		50	241
57	103		50	244
57	107		50	376
57	108		51	1
57	109		51	2
57	110		51	3
57	111		51	5
57	112		51	6
57	124		51	22
57	126		51	198
57	127		51	200
57	128		51	202
57	129		51	205
57	130		51	207
57	131		51	208
57	132		51	210
57	133		51	211
57	134		51	213
57	135		51	216
57	136		51	239
57	137		51	241
57	144		51	242
57	154		51	244
57	160		51	269
57	161		51	376
57	168		52	55
57	172		52	64
57	174		52	65
57	179		52	66
57	181		52	67
57	182		52	68
57	183		52	78
57	184		52	89
57	190		52	125
57	191		52	126
57	195		52	152
57	204		52	177
57	208		52	224
57	211		52	225
57	212		52	328
57	218		53	50
57	221		53	53
57	222		53	55
57	223		53	77
57	224		53	78
57	225		53	79
57	234		53	80
58	24		53	84
58	33		53	90
58	36		53	163
58	38		53	221
58	40		53	224
58	56		53	328
58	78		53	330
58	79		53	350
58	101		53	353
58	107		53	354
58	110		53	363
58	124		53	375
58	126		54	55
58	127		54	87
58	128		54	89
58	129		54	96
58	130		54	126
58	131		54	166
58	132		54	177
58	133		54	187
58	134		54	196
58	135		54	228
58	136		54	247
58	137		54	297
58	155		54	329
58	156		54	330
58	158		54	364
58	160		54	365
58	161		55	35
58	172		55	50
58	184		55	87
58	193		55	89
59	9		55	90
59	55		55	124
59	56		55	156
59	58		55	162
59	59		55	163
59	60		55	169
59	91		55	174
59	127		55	175
59	150		55	177
59	168		55	178
59	172		55	217
59	175		55	224
59	176		55	228
59	177		55	240
59	178		55	247
59	179		55	271
59	180		55	272
59	181		55	303
59	182		55	314
59	183		55	346
59	184		55	353
59	185		55	354
59	187		55	357
59	189		55	360
59	190		55	363
59	191		55	365
59	196		55	375
59	203		55	377
59	206		56	87
59	207		56	89
59	209		56	125
59	210		56	162
59	211		56	177
59	212		56	224
59	214		56	247
59	215		56	332
59	216		56	372
59	217		56	375
59	218		56	382
59	219		57	71
59	221		57	80
59	222		57	82
59	223		57	84
59	224		57	87
59	225		57	89
59	228		57	90
59	229		57	94
59	230		57	107
59	232		57	112
59	234		57	125
60	44		57	131
60	46		57	154
60	47		57	162
60	49		57	163
60	50		57	165
60	51		57	166
60	52		57	167
60	53		57	170
60	54		57	174
60	55		57	177
60	56		57	178
60	58		57	224
60	61		57	247
60	78		57	296
60	161		57	308
60	222		57	329
61	44		57	332
61	46		57	346
61	49		57	347
61	51		57	358
61	52		57	360
61	55		57	362
61	56		57	363
61	78		57	364
61	127		57	368
61	155		57	372
61	156		57	377
61	161		58	23
67	62		58	35
67	64		58	59
67	67		58	67
67	68		58	71
67	69		58	74
68	64		58	75
68	67		58	81
68	68		58	86
68	69		58	87
68	140		58	89
69	23		58	94
69	46		58	99
69	62		58	125
69	63		58	127
69	64		58	141
69	69		58	145
69	87		58	147
69	151		58	150
69	162		58	162
70	62		58	166
70	168		58	217
71	168		58	224
72	62		58	228
72	168		58	247
73	62		58	286
73	64		58	296
73	67		58	308
73	69		58	328
73	73		58	329
73	88		58	346
73	140		58	349
73	150		58	353
73	152		58	358
73	153		58	362
73	158		58	363
73	162		58	364
73	168		58	365
74	26		58	370
74	64		58	371
74	67		58	372
74	73		58	377
74	74		59	23
74	83		59	35
74	101		59	71
74	103		59	80
74	127		59	89
74	135		59	137
74	144		59	158
74	146		59	162
74	156		59	166
74	158		59	169
74	161		59	224
74	168		59	247
75	152		59	255
75	168		59	263
76	31		59	264
76	49		59	267
76	75		59	276
76	127		59	286
76	160		59	328
77	26		59	329
77	64		59	332
77	67		59	346
77	140		59	349
77	141		59	353
77	142		59	354
77	144		59	357
77	146		59	358
77	150		59	360
77	152		59	362
77	168		59	363
78	38		59	364
78	78		59	365
78	103		59	368
78	105		59	370
78	107		59	372
78	111		59	377
78	123		60	35
78	127		60	75
78	129		60	80
78	133		60	81
78	134		60	87
78	135		60	89
78	146		60	94
78	158		60	102
78	160		60	103
78	161		60	122
79	168		60	125
80	10		60	126
80	13		60	127
80	64		60	141
80	87		60	145
80	94		60	155
80	96		60	162
80	142		60	177
80	143		60	224
80	144		60	247
80	146		60	254
80	163		60	255
80	164		60	259
80	169		60	262
81	64		60	263
81	87		60	266
81	96		60	276
81	142		60	281
81	144		60	329
81	146		60	346
81	163		60	347
81	164		60	353
81	166		60	356
81	167		60	362
81	169		60	363
81	170		60	364
82	64		60	365
82	169		60	368
83	1		60	370
83	5		60	371
83	14		60	372
83	20		61	87
83	64		61	89
83	67		61	102
83	87		61	125
83	89		61	126
83	142		61	162
83	144		61	177
83	146		61	224
83	163		61	247
83	166		61	346
83	167		61	353
83	168		61	362
83	169		61	363
83	170		61	382
84	84		62	162
84	85		62	254
84	88		62	301
84	91		62	309
85	80		62	312
85	81		62	314
85	88		62	327
85	91		62	363
85	93		62	364
85	97		62	375
85	110		63	44
85	142		63	271
85	144		63	272
85	146		63	333
86	103		63	354
86	149		63	357
86	150		63	360
86	152		63	375
88	26		63	377
88	63		64	25
88	64		64	44
88	68		64	50
88	69		64	51
88	73		64	80
88	88		64	125
88	139		64	162
88	140		64	177
88	148		64	225
88	150		64	243
88	168		64	271
90	64		64	273
90	66		64	303
90	67		64	304
90	168		64	328
91	2		64	329
91	10		64	332
91	20		64	333
91	64		64	339
91	65		64	346
91	67		64	347
91	73		64	353
91	89		64	354
91	91		64	356
91	133		64	357
91	148		64	360
91	150		64	364
91	168		64	365
92	88		64	375
92	91		64	377
92	133		65	44
92	150		65	50
92	168		65	51
93	37		65	80
93	67		65	89
93	93		65	125
93	95		65	126
93	168		65	162
95	168		65	177
97	62		65	217
97	64		65	225
97	89		65	243
97	168		65	271
98	168		65	303
100	5		65	304
100	7		65	328
100	15		65	329
100	18		65	332
100	167		65	333
100	169		65	339
101	2		65	346
101	3		65	347
101	4		65	353
101	5		65	354
101	6		65	357
101	7		65	359
101	10		65	360
101	11		65	363
101	12		65	364
101	15		65	365
101	18		65	377
101	64		65	437
101	89		66	44
101	96		66	50
101	99		66	51
101	163		66	66
101	164		66	70
101	166		66	71
101	167		66	80
101	169		66	87
101	170		66	88
102	2		66	89
102	4		66	90
102	5		66	99
102	6		66	112
102	7		66	122
102	10		66	124
102	64		66	125
102	163		66	126
102	165		66	129
102	168		66	136
102	169		66	162
103	2		66	163
103	3		66	164
103	8		66	165
103	10		66	166
103	11		66	172
103	12		66	173
103	14		66	174
103	19		66	175
103	20		66	178
103	21		66	217
103	22		66	224
103	38		66	225
103	64		66	228
103	67		66	243
103	87		66	260
103	89		66	262
103	94		66	271
103	96		66	272
103	99		66	303
103	151		66	328
103	163		66	329
103	164		66	333
103	165		66	334
103	166		66	335
103	167		66	336
103	168		66	338
103	169		66	339
103	170		66	346
104	72		66	347
104	169		66	350
105	98		66	353
105	168		66	354
106	169		66	356
107	23		66	357
107	63		66	359
107	64		66	360
107	89		66	362
107	107		66	363
107	112		66	364
107	131		66	365
107	133		66	369
107	134		66	375
107	135		66	377
107	168		66	444
107	169		67	44
108	27		67	51
108	30		67	80
108	34		67	125
108	37		67	162
108	38		67	177
108	42		67	224
108	43		67	225
108	98		67	243
108	100		67	245
108	107		67	271
108	108		67	272
108	123		67	273
108	124		67	303
108	126		67	304
108	127		67	328
108	130		67	329
108	168		67	332
109	127		67	333
109	142		67	338
109	144		67	339
109	146		67	340
110	43		67	346
110	81		67	347
110	105		67	353
110	127		67	354
110	142		67	357
110	144		67	358
110	145		67	360
110	146		67	363
111	81		67	364
111	103		67	365
111	127		67	369
111	144		67	370
111	145		67	373
111	146		67	375
112	38		67	377
112	88		68	44
112	97		68	50
112	112		68	51
112	127		68	62
112	130		68	70
112	132		68	71
112	150		68	73
112	161		68	75
112	168		68	80
113	10		68	85
113	89		68	87
113	169		68	88
114	70		68	89
114	72		68	90
115	71		68	99
116	70		68	104
116	72		68	106
117	70		68	108
117	72		68	109
118	26		68	110
119	26		68	112
119	73		68	114
119	74		68	115
119	119		68	116
119	168		68	118
120	73		68	119
120	74		68	120
120	75		68	122
120	76		68	124
120	77		68	125
121	64		68	129
121	169		68	136
122	62		68	140
122	64		68	154
122	87		68	157
122	168		68	162
122	169		68	163
123	15		68	164
123	26		68	165
123	64		68	166
123	167		68	167
123	169		68	172
124	5		68	173
124	7		68	174
124	10		68	175
124	14		68	177
124	15		68	178
124	16		68	217
124	18		68	224
124	19		68	225
124	20		68	228
124	22		68	243
124	26		68	247
124	64		68	259
124	67		68	262
124	72		68	271
124	73		68	272
124	87		68	286
124	89		68	303
124	94		68	328
124	102		68	329
124	142		68	333
124	164		68	334
124	165		68	335
124	166		68	336
124	167		68	339
124	169		68	346
124	170		68	347
124	171		68	348
125	15		68	350
125	26		68	353
125	64		68	354
125	67		68	356
125	69		68	357
125	73		68	358
125	89		68	360
125	110		68	362
125	163		68	363
125	166		68	364
125	167		68	365
125	168		68	369
125	169		68	375
126	4		68	377
126	5		68	382
126	7		68	444
126	20		69	44
126	89		69	68
126	94		69	69
126	108		69	71
126	163		69	85
126	169		69	94
127	63		69	99
127	64		69	142
127	66		69	145
127	83		69	159
127	89		69	224
127	162		69	286
127	168		69	303
128	168		69	332
129	168		69	346
130	23		69	353
130	63		69	354
130	64		69	362
130	151		69	368
130	168		69	382
131	168		70	51
132	168		70	162
133	62		70	303
133	64		70	333
133	66		70	334
133	87		70	347
133	162		70	353
133	168		70	354
134	168		70	365
135	168		70	375
136	168		70	437
137	168		71	44
138	168		71	51
139	26		71	243
139	40		71	245
139	67		71	264
139	72		71	332
139	73		71	333
139	74		71	336
139	76		71	338
139	77		71	341
139	98		71	354
139	168		71	358
140	62		71	360
140	87		72	346
140	168		72	353
141	64		73	51
141	168		73	89
142	168		73	346
143	64		73	347
143	168		73	354
144	64		73	358
144	168		73	360
145	23		74	332
145	64		75	44
145	66		75	51
145	69		75	75
145	162		75	89
145	168		75	217
146	64		75	243
146	67		75	245
146	127		75	271
146	140		75	272
146	168		75	303
147	10		75	304
147	11		75	332
147	19		75	333
147	64		75	334
147	89		75	335
147	96		75	336
147	168		75	353
148	168		75	354
149	1		75	357
149	2		75	358
149	4		75	359
149	5		76	44
149	6		76	51
149	7		76	215
149	10		76	243
149	14		76	245
149	15		76	332
149	17		76	333
149	20		76	334
149	64		76	335
149	65		76	336
149	73		76	337
149	87		76	338
149	89		76	354
149	94		76	382
149	96		77	44
149	99		77	80
149	110		77	81
149	163		77	82
149	165		77	83
149	168		77	357
150	1		78	50
150	2		78	64
150	7		78	65
150	8		78	67
150	10		78	78
150	11		78	98
150	14		78	217
150	15		78	225
150	17		78	330
150	19		78	346
150	20		78	354
150	40		78	357
150	62		79	44
150	64		79	243
150	65		79	271
150	69		79	272
150	87		79	332
150	89		79	333
150	94		79	334
150	96		79	335
150	99		79	336
150	133		79	346
150	140		79	348
150	150		79	353
150	162		79	354
150	164		79	357
150	165		79	358
150	168		79	359
150	169		80	35
152	10		80	44
152	18		80	50
152	64		80	51
152	168		80	117
152	169		80	201
153	63		80	215
153	64		80	217
153	66		80	243
153	67		80	245
153	68		80	271
153	69		80	272
153	73		80	303
153	87		80	332
153	140		80	333
153	153		80	334
153	162		80	335
153	168		80	336
154	64		80	337
154	67		80	340
154	73		80	346
154	119		80	353
154	150		80	354
154	151		80	357
154	168		80	359
155	38		80	360
155	64		81	44
155	67		81	51
155	73		81	217
155	91		81	243
155	92		81	271
155	133		81	272
155	140		81	332
155	149		81	333
155	150		81	334
155	168		81	335
156	20		81	336
156	26		81	337
156	38		81	354
156	64		81	357
156	67		81	359
156	73		82	44
156	81		82	50
156	92		82	51
156	110		82	243
156	127		82	245
156	140		82	303
156	156		82	332
156	168		82	333
157	168		82	335
158	2		82	336
158	4		82	340
158	6		82	341
158	7		82	354
158	10		82	357
158	11		83	44
158	20		83	243
158	26		83	245
158	64		83	332
158	65		83	333
158	73		83	334
158	127		83	335
158	149		83	336
158	168		83	341
159	67		83	354
159	168		83	357
160	36		84	346
160	65		84	353
161	25		85	216
161	27		85	346
161	34		85	347
161	36		85	353
161	38		85	354
161	40		86	214
161	42		87	23
161	56		87	26
161	64		87	35
161	65		87	44
161	73		87	47
161	79		87	50
161	95		87	51
161	101		87	60
161	103		87	63
161	105		87	71
161	110		87	73
161	112		87	75
161	127		87	77
161	128		87	79
161	130		87	87
161	131		87	89
161	132		87	92
161	133		87	94
161	134		87	102
161	135		87	125
161	136		87	126
161	143		87	127
161	145		87	128
161	150		87	129
161	155		87	131
161	156		87	133
161	158		87	137
161	161		87	141
161	162		87	145
161	168		87	146
161	170		87	149
162	62		87	150
162	63		87	152
162	64		87	154
162	69		87	155
162	87		87	156
162	151		87	158
162	162		87	159
172	46		87	160
172	55		87	161
172	56		87	162
172	78		87	166
172	91		87	170
172	149		87	171
172	150		87	172
172	154		87	173
172	156		87	177
172	172		87	178
173	46		87	214
173	91		87	217
173	140		87	224
173	150		87	233
173	155		87	246
173	173		87	247
174	38		87	248
174	56		87	254
174	67		87	255
174	88		87	256
174	91		87	259
174	101		87	262
174	147		87	263
174	150		87	264
174	153		87	265
174	156		87	266
174	168		87	267
175	73		87	268
175	91		87	269
175	101		87	275
175	140		87	276
175	149		87	277
175	150		87	279
175	153		87	281
175	156		87	282
176	56		87	283
176	108		87	286
176	150		87	289
176	153		87	293
177	56		87	295
177	73		87	296
177	150		87	297
177	153		87	301
177	168		87	302
178	46		87	307
178	55		87	308
178	56		87	309
178	103		87	310
178	127		87	312
178	154		87	313
178	155		87	314
178	161		87	315
178	168		87	318
179	47		87	321
179	56		87	322
179	91		87	326
179	154		87	328
180	87		87	329
180	89		87	346
180	91		87	347
180	133		87	348
180	180		87	350
181	65		87	353
181	190		87	354
182	10		87	356
182	65		87	357
182	89		87	358
183	65		87	360
183	79		87	362
183	89		87	363
183	127		87	364
183	133		87	365
183	160		87	366
184	25		87	367
184	26		87	368
184	64		87	369
184	65		87	370
184	67		87	371
184	87		87	372
184	89		87	373
184	91		87	374
184	96		87	375
184	138		87	377
184	140		87	382
184	150		87	404
184	168		87	444
185	65		88	273
185	89		88	332
185	102		88	338
185	103		88	346
185	104		88	350
185	127		88	353
185	133		88	364
185	145		88	375
185	150		89	23
185	156		89	26
185	161		89	35
185	168		89	44
186	81		89	50
186	91		89	51
186	101		89	71
186	102		89	73
186	103		89	74
186	127		89	75
186	133		89	76
186	144		89	77
186	149		89	79
186	150		89	80
186	156		89	81
186	161		89	83
186	168		89	87
186	186		89	89
187	79		89	93
187	101		89	94
187	102		89	125
187	103		89	136
187	127		89	137
187	133		89	142
187	149		89	146
187	150		89	148
187	152		89	153
187	153		89	154
187	155		89	155
187	161		89	158
188	37		89	159
188	81		89	161
188	87		89	162
188	101		89	166
188	102		89	167
188	103		89	169
188	123		89	170
188	125		89	176
188	127		89	177
188	156		89	214
189	37		89	215
189	38		89	217
189	91		89	224
189	101		89	240
189	102		89	243
189	103		89	245
189	112		89	246
189	127		89	247
189	133		89	248
189	136		89	255
189	149		89	256
189	150		89	259
189	152		89	262
190	34		89	263
190	37		89	264
190	38		89	265
190	91		89	266
190	101		89	267
190	102		89	268
190	103		89	269
190	112		89	271
190	123		89	272
190	127		89	275
190	128		89	276
190	133		89	279
190	136		89	283
190	149		89	301
190	150		89	303
190	161		89	304
190	190		89	308
191	37		89	314
191	38		89	328
191	73		89	329
191	101		89	332
191	127		89	333
191	133		89	334
191	136		89	336
191	150		89	340
191	152		89	341
192	100		89	346
192	102		89	347
192	103		89	353
192	104		89	354
192	127		89	356
192	130		89	357
192	133		89	358
192	135		89	359
192	150		89	360
192	161		89	361
192	192		89	362
193	37		89	363
193	101		89	364
193	103		89	365
193	127		89	366
193	130		89	368
193	133		89	369
193	135		89	370
193	144		89	371
193	149		89	372
193	156		89	373
194	79		89	374
194	127		89	375
194	130		89	377
195	45		89	382
195	46		90	50
195	50		90	73
195	52		90	75
195	53		90	90
195	55		90	112
195	56		90	162
195	127		90	163
195	195		90	224
196	23		90	346
196	168		90	347
196	184		90	353
196	185		90	354
196	191		90	357
196	203		90	360
196	204		90	363
196	205		90	364
196	206		90	375
196	207		90	377
196	208		91	93
196	209		91	151
196	215		91	329
196	226		91	346
196	229		91	353
197	23		91	362
197	59		91	363
197	180		91	364
197	181		92	44
197	183		92	255
197	184		92	282
197	186		92	347
197	188		92	353
197	199		93	44
197	201		93	50
197	204		93	76
197	213		93	80
197	226		93	333
197	231		93	336
198	38		93	346
198	56		93	353
198	58		93	354
198	59		93	357
198	91		93	360
198	126		93	363
198	127		94	23
198	130		94	35
198	135		94	44
198	161		94	85
198	168		94	94
198	172		94	214
198	175		94	245
198	176		94	254
198	177		94	255
198	181		94	259
198	183		94	262
198	184		94	275
198	186		94	277
198	187		94	279
198	188		94	282
198	190		94	284
198	195		94	296
198	198		94	302
198	202		94	309
198	211		94	314
198	212		94	321
198	215		94	331
198	217		94	332
198	218		94	335
198	219		94	346
198	220		94	347
198	221		94	351
198	223		94	353
198	224		94	356
198	225		94	358
198	231		94	363
198	232		94	364
199	184		94	371
199	187		94	372
199	195		94	382
199	196		94	437
199	199		95	23
199	200		95	35
199	206		95	42
199	208		95	44
199	209		95	50
199	214		95	77
199	215		95	90
199	216		95	93
199	226		95	97
199	229		95	214
199	230		95	217
200	177		95	225
200	179		95	254
200	182		95	255
200	184		95	259
200	186		95	262
200	187		95	265
200	188		95	267
200	195		95	268
200	200		95	275
200	201		95	276
200	202		95	277
200	203		95	279
200	204		95	281
200	205		95	307
200	206		95	310
200	208		95	317
200	209		95	327
200	212		95	328
200	215		95	329
200	216		95	331
200	217		95	332
200	219		95	335
200	220		95	336
200	221		95	346
200	222		95	347
200	223		95	353
200	224		95	354
200	225		95	361
200	226		95	362
200	229		95	363
200	230		95	364
200	231		95	367
200	232		95	382
200	233		95	393
201	184		96	35
202	24		96	41
202	34		96	89
202	73		96	90
202	80		96	94
202	81		96	95
202	82		96	254
202	83		96	346
202	91		96	353
202	100		96	354
202	101		96	357
202	103		96	362
202	109		96	363
202	110		96	364
202	123		97	44
202	124		97	245
202	125		97	332
202	127		97	335
202	134		97	336
202	135		97	357
202	144		98	44
202	149		98	354
203	91		98	357
203	92		98	360
203	133		99	51
203	140		99	71
203	150		99	99
204	9		99	259
204	26		99	286
204	46		99	332
204	67		99	346
204	91		99	347
204	103		99	353
204	133		99	382
204	140		99	437
204	147		100	332
204	150		100	346
204	155		100	353
204	204		101	44
205	103		101	73
205	150		101	80
206	9		101	89
206	67		101	125
206	73		101	162
206	91		101	224
206	93		101	264
206	102		101	346
206	103		101	347
206	127		101	353
206	128		101	354
206	130		101	358
206	133		101	359
206	140		101	360
206	144		101	362
206	147		101	363
206	150		101	364
206	168		101	365
206	169		101	372
206	206		101	377
207	9		102	44
207	91		102	50
207	97		102	51
207	103		102	75
207	133		102	77
207	150		102	80
207	168		102	89
207	207		102	214
208	9		102	247
208	208		102	264
209	73		102	271
209	128		102	272
209	153		102	334
209	209		102	336
210	59		102	346
210	150		102	347
210	172		102	353
210	177		102	354
210	180		102	357
210	181		102	358
210	182		102	359
210	183		102	360
210	184		102	362
210	185		102	363
210	187		102	364
210	190		102	365
210	191		102	372
210	203		103	50
210	206		103	81
210	210		103	255
210	211		103	346
210	213		103	353
210	215		103	354
210	216		103	362
210	217		103	363
210	218		103	374
210	229		104	35
210	230		104	45
211	38		104	224
211	55		104	346
211	56		104	353
211	79		104	354
211	91		104	356
211	107		104	357
211	127		104	363
211	128		104	370
211	153		104	375
211	180		104	443
211	181		104	444
211	182		104	445
211	183		105	44
211	184		105	51
211	185		105	259
211	187		105	271
211	190		105	353
211	191		105	358
211	201		105	360
211	206		105	362
211	209		105	363
211	214		105	365
211	215		105	375
211	217		106	162
211	218		106	271
211	230		106	336
212	6		106	353
212	30		106	354
212	31		106	357
212	33		106	360
212	34		107	77
212	35		107	80
212	36		107	243
212	38		107	245
212	40		107	271
212	51		107	332
212	56		107	333
212	78		107	335
212	80		107	336
212	81		107	337
212	83		107	340
212	86		107	341
212	91		107	346
212	100		107	353
212	101		107	354
212	103		107	357
212	109		107	360
212	110		107	375
212	124		107	437
212	125		108	82
212	126		108	354
212	127		108	357
212	130		108	360
212	131		108	363
212	134		108	364
212	135		108	375
212	144		109	44
212	146		109	50
212	158		109	51
212	160		109	90
212	161		109	163
212	168		109	167
212	177		109	178
212	180		109	333
212	181		109	334
212	182		109	335
212	183		109	347
212	189		109	353
212	215		109	354
212	221		109	357
212	222		109	359
212	223		109	360
212	225		109	363
213	38		109	375
213	79		110	44
213	101		110	50
213	102		110	73
213	103		110	77
213	127		110	80
213	133		110	82
213	156		110	83
213	161		110	90
213	177		110	124
213	181		110	163
213	184		110	165
213	187		110	167
213	190		110	175
213	195		110	178
213	203		110	224
213	206		110	243
213	215		110	245
213	216		110	272
213	226		110	303
213	230		110	333
214	79		110	335
214	91		110	339
214	97		110	346
214	127		110	347
214	133		110	353
214	155		110	354
214	156		110	357
214	180		110	359
214	185		110	360
214	206		110	363
214	228		110	375
215	51		110	377
215	56		111	50
215	91		111	82
215	150		111	271
215	153		111	272
215	215		111	353
216	46		111	354
216	73		111	357
216	91		111	362
216	150		111	363
216	153		111	364
217	56		111	368
217	91		111	375
217	139		112	44
217	150		112	243
217	153		112	332
217	154		112	333
217	155		112	334
217	217		112	335
218	56		112	347
218	91		112	354
218	150		112	357
218	153		112	360
218	154		113	124
218	155		113	224
219	51		113	346
219	55		113	353
219	56		113	354
219	102		113	357
219	154		113	363
219	155		113	373
219	156		113	375
219	161		114	44
220	51		114	66
220	56		114	68
220	150		114	88
220	153		114	162
221	56		114	163
221	150		114	174
221	153		114	175
221	221		114	178
222	47		114	217
222	48		114	224
222	56		114	271
222	73		114	272
222	140		114	303
222	149		114	332
222	150		114	333
222	152		114	346
222	153		114	347
222	154		114	350
222	155		114	353
222	156		114	354
222	161		114	356
223	73		114	357
223	150		114	360
223	153		114	363
223	156		114	364
224	46		114	375
224	51		114	377
224	55		115	10
224	56		115	51
224	153		115	217
225	46		115	334
225	51		115	346
225	55		115	353
225	56		115	356
225	91		115	394
225	150		116	44
225	153		116	50
226	177		116	77
226	203		116	80
226	206		116	82
226	216		116	90
226	228		116	112
227	9		116	162
227	206		116	165
227	230		116	178
228	168		116	333
229	9		116	346
230	9		116	353
231	38		116	354
231	126		116	357
231	168		116	360
231	172		116	363
231	180		116	364
231	181		116	375
231	184		116	377
231	185		117	35
231	189		117	44
231	190		117	117
231	191		117	247
231	195		117	271
231	201		117	346
231	202		117	353
231	203		117	354
231	206		117	358
231	207		117	360
231	212		117	365
231	213		118	165
231	215		118	224
231	216		118	360
231	217		118	363
231	218		119	271
231	220		119	333
231	226		119	336
231	229		119	354
231	231		119	357
232	56		119	360
232	150		120	50
232	153		120	82
232	156		120	271
233	9		120	332
234	173		120	333
234	177		120	354
234	181		120	357
234	184		120	360
234	185		120	363
234	186		120	365
234	187		121	35
234	188		121	44
234	189		121	51
234	192		121	71
234	193		121	89
234	206		121	121
234	212		121	125
234	214		121	145
234	219		121	254
234	221		121	267
234	222		121	346
234	224		121	353
234	225		121	354
234	226		121	356
234	228		121	357
234	229		121	358
234	230		121	362
235	73		121	363
			121	364
			121	365
			121	367
			121	368
			121	369
			121	370
			121	372
			121	374
			121	377
			121	444
			122	39
			122	40
			122	41
			122	51
			122	89
			122	162
			122	217
			122	224
			122	298
			122	403
			122	443
			122	444
			122	445
			123	35
			123	92
			123	123
			123	136
			123	160
			123	162
			123	224
			123	240
			123	259
			123	275
			123	289
			123	291
			123	295
			123	305
			123	313
			123	347
			123	348
			123	350
			123	353
			123	356
			123	362
			123	363
			123	364
			123	365
			123	370
			123	373
			123	382
			123	397
			123	433
			123	434
			123	444
			123	445
			124	55
			124	63
			124	87
			124	88
			124	89
			124	90
			124	124
			124	162
			124	224
			124	228
			124	363
			124	375
			125	35
			125	44
			125	50
			125	51
			125	73
			125	89
			125	125
			125	162
			125	177
			125	245
			125	246
			125	254
			125	264
			125	271
			125	304
			125	332
			125	333
			125	334
			125	346
			125	347
			125	353
			125	354
			125	357
			125	358
			125	359
			125	360
			125	362
			125	363
			125	365
			125	368
			125	370
			125	372
			125	374
			126	23
			126	35
			126	44
			126	50
			126	51
			126	71
			126	73
			126	80
			126	87
			126	89
			126	94
			126	98
			126	102
			126	121
			126	131
			126	139
			126	146
			126	157
			126	162
			126	166
			126	178
			126	217
			126	221
			126	224
			126	245
			126	247
			126	254
			126	271
			126	272
			126	303
			126	328
			126	329
			126	340
			126	341
			126	346
			126	347
			126	353
			126	354
			126	357
			126	358
			126	359
			126	360
			126	362
			126	363
			126	364
			126	365
			126	366
			126	368
			126	371
			126	372
			126	375
			126	377
			126	382
			127	35
			127	44
			127	51
			127	240
			127	245
			127	255
			127	260
			127	273
			127	275
			127	279
			127	282
			127	321
			127	332
			127	333
			127	335
			127	346
			127	347
			127	353
			127	354
			127	358
			127	364
			127	437
			128	23
			128	35
			128	214
			128	259
			128	263
			128	279
			128	310
			128	347
			128	353
			129	217
			129	285
			129	346
			129	353
			129	362
			129	363
			129	364
			129	365
			130	35
			130	234
[truncated: 4,776 more rows]

## Sheet: Notes
For Taxa Lists:
ID = identification number of taxon assigned for current study
TSN = Taxonomic Serial Number from www.itis.gov (Integrated Taxonomic Information System)
Name = Scientific name
Phylum = Phylum
For Trophic Link Lists:
Consumer = ID of consumer (predator) taxon
Resource = ID of resource (prey) taxon associated with the consumer taxon
Data are sorted by Consumer ID and then Resource ID
